# Supplementary material for: Influence of Instant Controlled Pressure Drop (DIC) on Allergenic Potential of Tree Nuts
Source: Molecules. 2020 Apr 10;25(7):1742. doi: 10.3390/molecules25071742 (PMC7180768; doi:10.3390/molecules25071742)
Supplement: Supplementary file 1 [file molecules-25-01742-s001.zip]

Archive with 2 entries (2 files):
- Figure S1_S2 v3.pdf
- Figure S3 maldi v3.pdf
